# Supplementary material for: DNMTs Are Involved in TGF-β1-Induced Epithelial–Mesenchymal Transitions in Airway Epithelial Cells
Source: Int J Mol Sci. 2022 Mar 10;23(6):3003. doi: 10.3390/ijms23063003 (PMC8951572; doi:10.3390/ijms23063003)
Supplement: Supplementary file 1 [file ijms-23-03003-s001.zip]

Archive with 1 entries (1 files):
- ijms-1563315-supplementary.pdf
